# Supplementary material for: Thermal and Electrical Characterization of Polyester Resins Suitable for Electric Motor Insulation
Source: Polymers (Basel). 2023 Mar 9;15(6):1374. doi: 10.3390/polym15061374 (PMC10053653; doi:10.3390/polym15061374)
Supplement: Supplementary file 1 [file polymers-15-01374-s001.zip]

Archive with 1 entries (1 files):
- polymers-2223492-supplementary.pdf
